# Supplementary material for: Public health emergency and psychological distress among healthcare workers: a scoping review
Source: BMC Public Health. 2022 Jul 20;22:1396. doi: 10.1186/s12889-022-13761-1 (PMC9299961; doi:10.1186/s12889-022-13761-1)
Supplement: Supplementary file 1 — Additional file 1. [file 12889_2022_13761_MOESM1_ESM.csv]

Title	Authors	Abstract	Published Year	Published Month	Journal	Volume	Issue	Pages	Accession Number	DOI	Ref	Covidence #	Study	Notes	Tags
Insights Into French Emergency Planning, Response, and Resilience Procedures From a Hospital Managerial Perspective Following the Paris Terrorist Attacks of Friday, November 13, 2015	Ghanchi, Ali	On Friday, November 13, 2015, Paris was subjected to a multiple terrorist attack that caused widespread carnage. Although French emergency planning, response, and resilience procedures (Plan Blanc) anticipated crisis management of a major incident, these had to be adapted to the local context of Pitie-Salpetriere University Teaching Hospital. Health care workers had undergone Plan Blanc training …	2016		Disaster medicine and public health preparedness	10	5	789-794				#4318	Ghanchi 2016	Exclusion reason: No intervention ; Kien Crosse (2020-09-10 03:18:25)(Screen): Accidental no vote - should be yes ;
Zambia measures the impact	Anonymous,		1997		AIDS analysis Africa	7	1	1-3				#5745	Anonymous 1997	Exclusion reason: Full text not available;
[Mental health and stress in humanitarian expatriates]	Aebischer Perone, Sigiriya; Bavarel, Miriam; Suzic, Dubravka; Chappuis, Francois	Humanitarian work is stressful and can have an impact on the mental health of humanitarian expatriates. In order to reduce stress and its consequences, humanitarian organizations are implementing various measures to keep their staff healthy. Humanitarian workers, on the other hand, must take care of themselves and apply self-protection mechanisms. Most humanitarian workers are doing well. The tre…	2020		Sante mentale et stress chez les humanitaires expatries.	16	693	993-997				#5913	AebischerPerone 2020	Exclusion reason: Intervention targeted at the individual level; Kien Crosse (2020-11-13 10:17:34)(Select): french language paper;
Multiple physical exercises improving the physical and mental health of PLA medical staffs in Chinese Ebola treatment unit in liberia	Xi, H. J.; Chu, D. F.; Chen, J.; Xie, M. H.; Hu, P.; Cao, J.	Objective To investigate the effect of multiple physical exercises in improving the physical and mental health of PLA medical staffs in the Chinese Ebola Treatment Unit in Liberia. Methods The subjects were the Chinese medical staffs from People) Liberation Army who worked in the Chinese Ebola Treatment Unit in Liberia. The subjects were organized to participate in a variety of physical exercises…	2015		Academic Journal of Second Military Medical University	36	7	711-714		http://dx.doi.org/10.3724/SP.J.1008.2015.00711		#124	Xi 2015	Exclusion reason: Translation not available; Kien Crosse (2020-11-12 10:33:59)(Select): Chinese language paper;
Preventative mental health in disaster situations: ''Terror on the autobahn''	Pichot, J. T.; Rudd, M. D.		1991		Military medicine	156	10	540-543				#1908	Pichot 1991	Exclusion reason: Intervention targeted at the individual level; Kien Crosse (2020-11-13 10:17:21)(Select): is this the full text?;
Hospital preparedness for possible nonconventional casualties: an Israeli experience	Schreiber, Shaul; Yoeli, Naomi; Paz, Gedalia; Barbash, Gabriel I.; Varssano, David; Fertel, Nurit; Hassner, Avi; Drory, Margalit; Halpern, Pinchas	Since 9/11, hospitals and health authorities have been preparing medical response in case of various mass terror attacks. The experience of Tel Aviv Sourasky Medical Center in treating suicide-bombing mass casualties served, in the time leading up to the war in Iraq, as a platform for launching a preparedness program for possible attacks with biological and chemical agents of mass destruction. Ad…	2004		General hospital psychiatry	26	5	359-66				#1323	Schreiber 2004	Exclusion reason: No data;
Human immunodeficiency virus and mental health: meeting the needs of health professionals	Hurley, P. M.	Psychiatric-mental health nurses are taking a leadership role in the human immunodeficiency virus epidemic. This article details activities, developed through federally-supported acquired immune deficiency syndrome (AIDS) projects, which are designed to meet the mental health needs of health professionals who work intensively with people with AIDS.	1989		Archives of psychiatric nursing	3	5	277-80				#3727	Hurley 1989	Exclusion reason: No data;
Effectiveness of Psychological Adaptation Model of Mental Health Nursing for nurse survivors experiencing post-earthquake disaster post-traumatic stress syndrome	Mustikasari,; Pratiwi, Anggi; Yani Syuhaimie Hamid, Achir; Fadhillah, Harif	OBJECTIVE: The study to assess the effectiveness of psychological adaptation model of mental health nursing for nurse survivors experiencing post-earthquake post-traumatic stress syndrome (PTSS)., METHOD: This study used a quasi-experimental pre- post-test without control group method. Respondents amounted to 42 people who have been screened for PTSS. Research took place in a district in West Jav…	2018		Enfermeria clinica	28 Suppl 1		289-294		https://dx.doi.org/10.1016/S1130-8621(18)30172-4		#2360	Mustikasari 2018	Exclusion reason: Intervention targeted at the individual level;
Addressing a National Crisis: The Spine Hospital and Department's Response to the COVID-19 Pandemic in New York City	Lombardi, J. M.; Bottiglieri, T.; Desai, N.; Riew, K. D.; Boddapati, V.; Weller, M.; Bourgois, C.; McChrystal, S.; Lehman, R. A.	In a very brief period, the COVID-19 pandemic has swept across the planet leaving governments, societies and healthcare systems unprepared and under-resourced. New York City now represents the global viral epicenter with roughly one third of all mortalities in the United States. To date, our hospital has treated thousands of COVID-19 positive patients and sits at the forefront of the United State…	2020		The spine journal : official journal of the North American Spine Society					https://dx.doi.org/10.1016/j.spinee.2020.05.539		#3012	Lombardi 2020	Exclusion reason: No data;
Hospital workers and AIDS: Effect of in-service education on knowledge and perceived risks and stresses	O'Donnell, Lydia N.; O'Donnell, Carl R.	Surveyed hospital workers in 1985 and again in 1986, after the institution of in-service training programs, regarding their knowledge about acquired immune deficiency syndrome (AIDS) and their perceptions of the risks and stresses of AIDS patient care. The study found that in-service training was associated with reductions in workers' reported stress, perceived risks, and negative attitudes, and …	1987		Special Issue: Acquired immunodeficiency syndrome	87	5	278-280				#2456	O'Donnell 1987	Exclusion reason: Context not during a disaster/epidemic;
An organizational self-care model: Practical suggestions for development and implementation	Maltzman, Sara; Adams, Bakker Beaton Bober Bride Bride Conrad Figley Harrison Hemmelgarn Howard Hyman Jenkins Killian Maslach Meadors Pearlman Pearlman Perron Saakvitne Saakvitne Salston	Research has documented the negative effects of secondary exposure to trauma across a spectrum of professional and nonprofessional caregivers, including spouses of combat veterans, disaster first responders, mental health professionals, and other medical and social service personnel. Investigators have documented organizational factors that may contribute to these negative effects and have called…	2011		The Counseling Psychologist	39	2	303-319		http://dx.doi.org/10.1177/0011000010381790		#2871	Maltzman 2011	Exclusion reason: No data;
Mental health support for healthcare workers after the Great East Japan Earthquake: Five years on	Shigemura, J.; Harada, N.; Yoshino, A.		2016		Nursing & health sciences	18	1	1-3		http://dx.doi.org/10.1111/nhs.12276		#1000	Shigemura 2016	Exclusion reason: No intervention ; Kien Crosse (2020-10-09 11:51:14)(Screen): moved back to screen to be excluded as duplicate; Alex Simmons (2020-08-31 03:59:53)(Screen): duplicate;
Critical incident stress management (CISM) in support of special agents and other first responders responding to the Fort Hood shooting: summary and recommendations	Strand, Russell; Felices, Karina; Williams, Kenneth	On November 5, 2009, an individual entered the Fort Hood Soldier Readiness Processing (SRP) site and opened fire with a handgun. The result of the shooting was a total of 13 people killed and 31 wounded. A two-person critical incident peer support (CIPS) team from the United States Army Military Police School (USAMPS) provided critical incident stress management (CISM) in the forms of critical in…	2010		International journal of emergency mental health	12	3	151-60				#1168	Strand 2010	Exclusion reason: Not a healthcare setting;
Counseling support within the Navy Mass Casualty Assistance Team post-September 11	Schwerin, Michael J.; Kennedy, Kevin; Wardlaw, Michael; Deihl, Moore Murphy	Prior to the terrorist attacks on the Pentagon and World Trade Center, the Navy Casualty Assistance mass casualty plan was undergoing transformations that were set in place to improve service quality and information flow among all process owners. One component of the mass casualty plan was the establishment of a Counseling Support Cell (CSC), a group within the Casualty Assistance response team t…	2002		Special Issue: The mental health response to the 9-11 attack on the Pentagon.	167	Suppl9	76-78				#1300	Schwerin 2002	Exclusion reason: No data;
Coronavirus Disease 2019 (COVID-19) and Beyond: Micropractices for Burnout Prevention and Emotional Wellness	Fessell, David; Cherniss, Cary		2020		Journal of the American College of Radiology : JACR	17	6	746-748		https://dx.doi.org/10.1016/j.jacr.2020.03.013		#4521	Fessell 2020	Exclusion reason: No data;
Hurricane Katrina and the healthcare infrastructure: A focus on disaster preparedness, response, and resiliency	Rodriguez, Havidan; Aguirre, Benigno E.	The aftermath of Hurricane Katrina provides a window of opportunity to address a frail and failing healthcare system. Katrina was the rare incident that disrupted the external systems supplying hospitals with key services and resources needed for the organizations to function; increased the number of patients, both present and expected, that required medical care; and affected directly the physic…	2006		Frontiers of health services management	23	1	13-30				#1531	Rodriguez 2006	Exclusion reason: No intervention ; Khalid Bazaid (2020-09-23 14:01:36)(Screen): May be used in writing up the paper ;	Background info
Forty-five good things: A prospective pilot study of the Three Good Things well-being intervention in the USA for healthcare worker emotional exhaustion, depression, work-life balance and happiness	Bryan Sexton, J.; Adair, K. C.	Objectives High rates of healthcare worker (HCW) burn-out have led many to label it an a 'epidemic' urgently requiring interventions. This prospective pilot study examined the efficacy, feasibility and evaluation of the a 'Three Good Things' (3GT) intervention for HCWs, and added burn-out and work-life balance to the set of well-being metrics. Methods 228 HCWs participated in a prospective, repea…	2019		BMJ open	9	3	e022695		http://dx.doi.org/10.1136/bmjopen-2018-022695		#1273	BryanSexton 2019	Exclusion reason: Context not during a disaster/epidemic;
The COVID-19 emergency response should include a mental health component	Assari, S.; Habibzadeh, P.		2020		Archives of Iranian Medicine	23	4	281-282		http://dx.doi.org/10.34172/aim.2020.12		#6117	Assari 2020	Exclusion reason: No data;
Evaluation of a trauma therapy programme within emergency service organizations	Tehrani, N.	BACKGROUND: Occupational health practitioners working in emergency services, where employees are exposed to a higher level of physical or psychological trauma, need to be able to access trauma therapy programmes which are economically viable and effective in reducing post-traumatic stress disorder and associated symptoms of anxiety and depression., AIMS: The aim of this review is to provide evide…	2019		Occupational medicine (Oxford, England)	69	8-9	559-565		https://dx.doi.org/10.1093/occmed/kqz111		#1050	Tehrani 2019	Exclusion reason: Context not during a disaster/epidemic;
Disaster response workers: Are we doing enough to protect them?	Sim, M. R.		2011		Occupational and environmental medicine	68	5	309-310		http://dx.doi.org/10.1136/oem.2011.065623		#932	Sim 2011	Exclusion reason: No intervention ;
Caring for the Psychological Well-Being of Healthcare Professionals in the Covid-19 Pandemic Crisis	Gavin, B.; Hayden, J.; Adamis, D.; McNicholas, F.		2020		Irish medical journal	113	4	51				#4346	Gavin 2020	Exclusion reason: Case study or case series;
How Institutions Can Protect the Mental Health and Psychosocial Well-Being of Their Healthcare Workers in the Current COVID-19 Pandemic	Fukuti, P.; Uchoa, C. L. M.; Mazzoco, M. F.; Corchs, F.; Kamitsuji, C. S.; Rossi, L.; Rios, I. C.; Lancman, S.; Bonfa, E.; Barros-Filho, T. E. P.; Miguel, E. C.		2020		Clinics (Sao Paulo, Brazil)	75		e1963		http://dx.doi.org/10.6061/clinics/2020/e1963		#4401	Fukuti 2020	Exclusion reason: No data;
Picking up the pieces	Anonymous,		2011		The Queensland nurse	30	3	10-1				#5727	Anonymous 2011	Exclusion reason: No data;
Virtual social networks and mental health intervention for medical staff during the COVID-19 outbreak in the Islamic Republic of Iran	Nahandi, Maryam Zaare; Shahrokhi, Hassan; Farhang, Sara; Somi, Mohammad Hossein		2020		Eastern Mediterranean health journal = La revue de sante de la Mediterranee orientale = al-Majallah al-sihhiyah li-sharq al-mutawassit	26	5	497-498		https://dx.doi.org/10.26719/2020.26.5.497		#2337	Nahandi 2020	Exclusion reason: No data;
Mental health support for healthcare workers after the Great East Japan Earthquake: Five years on	Shigemura, Jun; Harada, Nahoko; Yoshino, Aihide		2016		Nursing & health sciences	18	1	1-3		https://dx.doi.org/10.1111/nhs.12276		#998	Shigemura 2016	Exclusion reason: No intervention ;
Review of Psychological effects of catastrophic disasters: Group approaches to treatment	Adams, Kathleen; Steele,	Reviews the book, Psychological Effects of Catastrophic Disasters: Group Approaches to Treatment by Leon A. Schein, Henry I. Spitz, Gary M. Burlingame, and Phillip R. Muskin (see record 2006-05314-000). The mission of this research-oriented volume is four-fold: (1) to identify best practices methods for providing cost-effective, evidence-based mental health intervention for survivors and first re…	2007		International journal of group psychotherapy	57	3	405-411		http://dx.doi.org/10.1521/ijgp.2007.57.3.405		#6171	Adams 2007	Exclusion reason: Population not healthcare workers or first responders involved in disaster care;
Emergency and crisis management: critical incident stress management for first responders and business organisations	Guenthner, Daniel H.	A literature review was performed on critical incident stress after September 11th, 2001 (9/11), and Hurricanes Katrina and Rita, which focused on the need to implement a holistic critical incident stress management programme for first responders and business organisations. Critical incident stress management is required to handle acute stress and other distress in the face of natural or man-made…	2012		Journal of business continuity & emergency planning	5	4	298-315				#4068	Guenthner 2012	Exclusion reason: No data;
Promoting resilience in the acute phase of the COVID-19 pandemic: Psychological interventions for intensive care unit (ICU) clinicians and family members	Lissoni, Barbara; Del Negro, Silvia; Brioschi, Paolo; Casella, Giampaolo; Fontana, Isabella; Bruni, Claudia; Lamiani, Giulia	This contribution draws from the experience of intensive care unit psychologists at 2 frontline hospitals in Milan, Italy, during the acute phase of the COVID-19 pandemic. In this contribution, we describe the main psychological needs observed in clinicians and in the families of COVID-19 patients and illustrate some psychological interventions implemented to respond to these needs. Containing em…	2020		Psychological trauma : theory, research, practice and policy					https://dx.doi.org/10.1037/tra0000802		#3041	Lissoni 2020	Exclusion reason: No data;
Emotional exhaustion and state anger in nurses who worked during the SARS outbreak: The role of perceived threat and organizational support	Fiksenbaum, Lisa; Marjanovic, Zdravko; Greenglass, Esther R.; Coffey, Sue; Arbuckle, Armstrong-Stassen Bai Begley Blendon Bourbonnais Browne Buchanan Buchanan Carmines Chang Chen Cheng Chua Cropanzano Deffenbacher Demerouti DeVries Eisenberger Fedor Firth Gan Grace Greenglass Greenglass Greenglass Greenglass Hawryluck Himle Ho Hutchison Ilgen Jaccard Kline Kraut Lee Lee Leiter Ligon Lindorff Mars…	The present study tests a psychosocial model of factors predicting emotional exhaustion and state anger in 333 nurses who worked during the severe acute respiratory syndrome (SARS) outbreak. Predictors included working conditions, feedback, risk of contracting SARS, and perceived organizational support. Results of path analysis revealed that working conditions contributed significantly to an incr…	2006		Canadian Journal of Community Mental Health	25	2	89-103		http://dx.doi.org/10.7870/cjcmh-2006-0015		#4512	Fiksenbaum 2006	Exclusion reason: No intervention ;
Strategies to support health care providers during the COVID-19 pandemic	Nadler, M. B.; Barry, A.; Murphy, T.; Prince, R.; Elliott, M.		2020		CMAJ	192	19	E522		http://dx.doi.org/10.1503/cmaj.75499		#2347	Nadler 2020	Exclusion reason: No data;
Managing mental health challenges faced by healthcare workers during covid-19 pandemic	Greenberg, Neil; Docherty, Mary; Gnanapragasam, Sam; Wessely, Simon		2020		BMJ (Clinical research ed.)	368		m1211		https://dx.doi.org/10.1136/bmj.m1211		#4104	Greenberg 2020	Exclusion reason: Wrong study design;
Research on reducing burnout in health care workers in critical situations such as COVID-19 outbreak	Babamiri, Mohammad; Alipour, Nasim; Heidarimoghadam, Rashid		2020		Work (Reading, Mass.)					https://dx.doi.org/10.3233/WOR-203189		#6092	Babamiri 2020	Exclusion reason: Wrong study design;
Making the hard decisions: Ethical care decisions in wartime nursing practice	Agazio, Janice; Goodman, Petra	Background Codes of ethics set forth standards of ethical conduct for nurses. However, nurses involved in wartime operations, or disasters, may often have their moral compass challenged by the patient care decisions necessary under adverse conditions. Reverse triage, resource allocation, and promotion of patient autonomy present multiple challenges to meeting commonly applied ethical principles. …	2017		Nursing outlook	65		S92-S99	125858309. Language: English. Entry Date: 20171028. Revision Date: 20171028. Publication Type: Article	10.1016/j.outlook.2017.06.010		#5910	Agazio 2017	Exclusion reason: Wrong outcomes;
Potential mental health consequences for workers in the Ebola regions of West Africa - A lesson for all challenging environments	Greenberg, N.; Wessely, S.; Wykes, T.	Whilst many organisations are working around the clock to provide humanitarian and medical support to a number of West African countries as they battle with Ebola, the psychological health needs of the staff carrying out this important work should not be forgotten. To date, there has understandably been a focus on ensuring that staff have the right personnel protective equipment and know how to u…	2015		Journal of Mental Health	24	1	1-3		http://dx.doi.org/10.3109/09638237.2014.1000676		#4102	Greenberg 2015	Exclusion reason: Wrong study design;
Impact of COVID-19 on the mental health of surgeons and coping strategies	Balasubramanian, A.; Bennett, R.; Paleri, V.	Unprecedented times call for extraordinary measures. While surgeons across the globe try to comprehend the evolving facade of the COVID-19 pandemic and improvise surgical practice to the best of their ability, the psychological impact of the stress on their own mental health and well-being has been underestimated. This paper aims to review the indirect and overt factors that may affect the mental…	2020		Head and Neck					http://dx.doi.org/10.1002/hed.26291		#6051	Balasubramanian 2020	Exclusion reason: Wrong study design;
Managing Healthcare Worker Wellbeing in an Australian Emergency Department during The COVID-19 Pandemic	Poonian, Jasmine; Walsham, Nicola; Kilner, Thomas; Bradbury, Elizabeth; Brooks, Kristen; West, Emma		2020		Emergency medicine Australasia : EMA					https://dx.doi.org/10.1111/1742-6723.13547		#1858	Poonian 2020	Exclusion reason: No data;
Mental Health Care for Military Personnel in the COVID-19 Epidemic	Guo, Xin; Wu, Lili; Yu, Xiaoqian; Sun, Zhuoer; Liu, Weizhi		2020		Military medicine					https://dx.doi.org/10.1093/milmed/usaa127		#4052	Guo 2020	Exclusion reason: No data;
Mental health interventions for people involved in disasters: what not to do	Greenberg, N.; Wessely, S.		2017		World Psychiatry	16	3	249-250		http://dx.doi.org/10.1002/wps.20445		#4103	Greenberg 2017	Exclusion reason: Wrong study design;
"Mental health care for medical staff in China during the COVID-19 outbreak": Correction	Chen, Qiongni; Liang, Mining; Li, Yamin; Guo, Jincai; Fei, Dongxue; Wang, Ling; He, Li; Sheng, Caihua; Cai, Yiwen; Li, Xiaojuan; Wang, Jianjian; Zhang, Zhanzhou	Reports an error in "Mental health care for medical staff in China during the COVID-19 outbreak" by Qiongni Chen, Mining Liang, Yamin Li, Jincai Guo, Dongxue Fei, Ling Wang, Li He, Caihua Sheng, Yiwen Cai, Xiaojuan Li, Jianjian Wang and Zhanzhou Zhang (The Lancet Psychiatry, 2020[Apr], Vol 7[4], e15-e16). In the original article, the author affiliations were incorrect. The corrections are given i…	2020		The Lancet Psychiatry	7	5	e27		http://dx.doi.org/10.1016/S2215-0366%2820%2930164-4		#5089	Chen 2020	Exclusion reason: No data;
Preventing a Parallel Pandemic - A National Strategy to Protect Clinicians' Well-Being	Dzau, Victor J.; Kirch, Darrell; Nasca, Thomas		2020		The New England journal of medicine					https://dx.doi.org/10.1056/NEJMp2011027		#4700	Dzau 2020	Exclusion reason: Wrong study design;
Mental health of health-care workers in the COVID-19 era	Greenberg, Neil		2020		Nature reviews. Nephrology					https://dx.doi.org/10.1038/s41581-020-0314-5		#4108	Greenberg 2020	Exclusion reason: Wrong study design;
How might the NHS protect the mental health of health-care workers after the COVID-19 crisis?	Greenberg, Neil; Brooks, Samantha K.; Wessely, Simon; Tracy, Derek K.		2020		The lancet. Psychiatry					https://dx.doi.org/10.1016/S2215-0366(20)30224-8		#4106	Greenberg 2020	Exclusion reason: Wrong study design;
Quarantine and the U.S. military response to the Ebola crisis: soldier health and attitudes	Adler, A. B.; Kim, P. Y.; Thomas, S. J.; Sipos, M. L.		2018		Public Health	155		95-98		http://dx.doi.org/10.1016/j.puhe.2017.11.020		#5914	Adler 2018	Exclusion reason: No intervention ;
Evaluation of mental health emergency preparedness among health professionals	Ablah, Elizabeth; Hawley, Suzanne; Konda, Kurt M.; Wolfe, Deborah; Cook, David J.	The purpose of this study was to identify if health professionals report an increase in mental health preparedness abilities with having only two mental health components as part of a 2-day preparedness training conference. At each of three conferences, identical pretraining and posttraining surveys were administered to conference participants. A 3-month follow-up survey was administered to respo…	2008		Journal of allied health	37	3	144-9				#6181	Ablah 2008	Exclusion reason: Wrong outcomes;
Handling the COVID-19 pandemic: Proposing a community based toolkit for psycho-social management and preparedness	Banerjee, D.; Nair, V. S.		2020		Asian journal of psychiatry	51		102152		http://dx.doi.org/10.1016/j.ajp.2020.102152		#6039	Banerjee 2020	Exclusion reason: No data;
Adapting IAPT services to support frontline NHS staff during the Covid-19 pandemic: the Homerton Covid Psychological Support (HCPS) pathway	Cole, C. L.; Waterman, S.; Stott, J.; Saunders, R.; Buckman, J. E. J.; Pilling, S.; Wheatley, J.	The Coronavirus (Covid-19) pandemic is exerting unprecedented pressure on NHS Health and Social Care provisions, with frontline staff, such as those of critical care units, encountering vast practical and emotional challenges on a daily basis. Although staff are being supported through organisational provisions, facilitated by those in leadership roles, the emergence of mental health difficulties…	2020		Cognitive behaviour therapist	13		e12		https://dx.doi.org/10.1017/S1754470X20000148		#4944	Cole 2020	Exclusion reason: No data;
Parental exposure to mass violence and child mental health: the First Responder and WTC Evacuee Study	Hoven, Christina W.; Duarte, Cristiane S.; Wu, Ping; Doan, Thao; Singh, Navya; Mandell, Donald J.; Bin, Fan; Teichman, Yona; Teichman, Meir; Wicks, Judith; Musa, George; Cohen, Patricia	Children's reactions after being exposed to mass violence may be influenced by a spectrum of factors. Relatively unexplored is the extent to which family exposure to mass violence may affect child mental health, even when these children have not been directly exposed. In a representative sample of NYC public school children assessed 6 months after the September 11, 2001 attack on the World Trade …	2009		Clinical child and family psychology review	12	2	95-112		https://dx.doi.org/10.1007/s10567-009-0047-2		#3791	Hoven 2009	Exclusion reason: Population not healthcare workers or first responders involved in disaster care; Kien Crosse (2020-08-14 05:15:24)(Screen): Accidental Maybe vote, should be No;
Mental Well-Being of Nursing Staff During the Coronavirus Disease 2019 Outbreak: A Cultural Perspective	Anonymous,		2020		Journal of emergency nursing					https://dx.doi.org/10.1016/j.jen.2020.04.003		#6149	Anonymous 2020	Exclusion reason: No intervention ;
COVID-19: How can a department of general surgery survive in a pandemic?	Guerci, C.; Maffioli, A.; Bondurri, A. A.; Ferrario, L.; Lazzarin, F.; Danelli, P.		2020		Surgery (United States)	167	6	909-911		http://dx.doi.org/10.1016/j.surg.2020.03.012		#4067	Guerci 2020	Exclusion reason: No intervention ;
Resilience and Emotional Support in Health Care Professionals During the COVID-19 Pandemic	Frias, Cindy E.; Cuzco, Cecilia; Martin, Carmen Frias; Perez-Ortega, Silvia; Trivino Lopez, Joselyn A.; Lombrana, Maria		2020		Journal of psychosocial nursing and mental health services	58	6	5-6		https://dx.doi.org/10.3928/02793695-20200506-02		#4422	Frias 2020	Exclusion reason: No intervention ;
Developing a sustainable exit strategy for COVID-19: health, economic and public policy implications	Anderson, M.; McKee, M.; Mossialos, E.		2020		Journal of the Royal Society of Medicine	113	5	176-178		http://dx.doi.org/10.1177/0141076820925229		#5775	Anderson 2020	Exclusion reason: Population not delivering direct medical treatment;
Mental Health of Young Physicians in China During the Novel Coronavirus Disease 2019 Outbreak	Li, Weidong; Frank, Elena; Zhao, Zhuo; Chen, Lihong; Wang, Zhen; Burmeister, Margit; Sen, Srijan		2020		JAMA network open	3	6	e2010705		https://dx.doi.org/10.1001/jamanetworkopen.2020.10705		#3315	Li 2020	Exclusion reason: No intervention ;
Ellen Grass Lecture: Wellness for Allied Healthcare Professionals in the Age of COVID-19	Hall, Ara S.		2020		The Neurodiagnostic journal	60	2	73-77		https://dx.doi.org/10.1080/21646821.2020.1766306		#4011	Hall 2020	Exclusion reason: Wrong study design;
Addressing mental health needs: an integral part of COVID-19 response	Adhanom Ghebreyesus, T.		2020		World Psychiatry	19	2	129-130		http://dx.doi.org/10.1002/wps.20768		#5921	AdhanomGhebreyesus 2020	Exclusion reason: Wrong study design;
Prioritizing Physician Mental Health as COVID-19 Marches On	Abbasi, Jennifer		2020		JAMA					https://dx.doi.org/10.1001/jama.2020.5205		#6188	Abbasi 2020	Exclusion reason: No intervention ; Esther Lee (2020-07-06 00:49:49)(Screen): No abstract;
Importance of Sleep for Health and Wellbeing Amidst COVID-19 Pandemic	Gulia, K. K.; Kumar, V. M.		2020		Sleep and Vigilance	4	1	49-50		http://dx.doi.org/10.1007/s41782-020-00087-4		#4062	Gulia 2020	Exclusion reason: Intervention targeted at the individual level;
COVID-19 pandemic: Response plan by the Johns Hopkins Aramco Healthcare inpatient pharmacy department	Arain, Savera; Thalapparambath, Rajesh; Al Ghamdi, Fuad Hamed	The coronavirus disease 2019 (COVID-19) is an ongoing pandemic having caused a major health care crises across the globe.Pharmacy professionals are considered vital in preparation for optimal response to the COVID-19 pandemic. Therefore, in response to the estimated potential impact of COVID-19 on Johns Hopkins Aramco Healthcare (joint venture between Saudi Aramco and Johns Hopkins Medicine Inter…	2020		Research in social & administrative pharmacy : RSAP					https://dx.doi.org/10.1016/j.sapharm.2020.05.016		#6143	Arain 2020	Exclusion reason: Population not healthcare workers or first responders involved in disaster care;
Mental health after the Boston marathon bombing	von Keudell, A.; Koh, K.; Shah, S. B.; Harris, M. B.; Smith, M.; Rodriguez, E. K.; Dyer, G.		2016		The Lancet Psychiatry	3	9	802-804		http://dx.doi.org/10.1016/S2215-0366%2816%2930170-5		#494	vonKeudell 2016	Exclusion reason: Population not healthcare workers or first responders involved in disaster care;
Learning lessons in emergency management: the 4th International Conference on Healthcare System Preparedness and Response to Emergencies and Disasters	Adini, B.; Ohana, A.; Furman, E.; Ringel, R.; Golan, Y.; Fleshler, E.; Keren, U.; Reisner, S.	BACKGROUND: The International Preparedness & Response to Emergencies & Disasters (IPRED) conferences are conducted bi-annually in order to share insights and lessons learned from diverse crises. The aim of the article is to bring the IPRED conferences into better professional attention and to share the main insights that were presented in IPRED IV, which was held in January 2016., MAIN BODY: The …	2016		Disaster and military medicine	2		16		https://dx.doi.org/10.1186/s40696-016-0026-3		#5917	Adini 2016	Exclusion reason: No intervention ;
Fostering disaster resilient communities across the globe through the incorporation of safe and resilient hospitals for community-integrated disaster responses	Albanese, Joseph; Birnbaum, Marvin; Cannon, Christopher; Cappiello, Joseph; Chapman, Elaine; Paturas, James; Smith, Stewart	The impact of catastrophic events on hospitals and communities is huge and continues to hinder progress in developing nations and industrialized countries alike. Over the last 10 years, the UN/ISDR has sponsored a series of global conferences to increase awareness of the importance of risk and vulnerability reduction and the need to build disaster resilient communities. In recognition that hospit…	2008		Prehospital and disaster medicine	23	5	385-90				#5861	Albanese 2008	Exclusion reason: Population not healthcare workers or first responders involved in disaster care;
Battle Buddies: Rapid Deployment of a Psychological Resilience Intervention for Health Care Workers During the COVID-19 Pandemic	Albott, Cristina Sophia; Wozniak, Jeffrey R.; McGlinch, Brian P.; Wall, Michael H.; Gold, Barbara S.; Vinogradov, Sophia	The outbreak of the coronavirus disease 2019 (COVID-19) and its rapid global spread have created unprecedented challenges to health care systems. Significant and sustained efforts have focused on mobilization of personal protective equipment, intensive care beds, and medical equipment, while substantially less attention has focused on preserving the psychological health of the medical workforce t…	2020		Anesthesia and analgesia	131	1	43-54		https://dx.doi.org/10.1213/ANE.0000000000004912		#5859	Albott 2020	Exclusion reason: No data;
Mental health, natural and human-made disasters: Lessons learnt and future needs	Amaddeo, F.; Tansella, M.		2012		Epidemiology and Psychiatric Sciences	21	1	1-5		http://dx.doi.org/10.1017/S2045796011000813		#5802	Amaddeo 2012	Exclusion reason: No intervention ;
Physician Burnout and Well-Being: A Systematic Review and Framework for Action	Rothenberger, David A.	BACKGROUND: Physician burnout in the United States has reached epidemic proportions and is rising rapidly, although burnout in other occupations is stable. Its negative impact is far reaching and includes harm to the burned-out physician, as well as patients, coworkers, family members, close friends, and healthcare organizations., OBJECTIVE: The purpose of this review is to provide an accurate, c…	2017		Diseases of the colon and rectum	60	6	567-576		https://dx.doi.org/10.1097/DCR.0000000000000844		#1478	Rothenberger 2017	Exclusion reason: Context not during a disaster/epidemic;
An integrated program to train local health care providers to meet post-disaster mental health needs	Kutcher, Stan; Chehil, Sonia; Roberts, Thorne	This paper describes a post-disaster mental health training program developed by the International Section of the Department of Psychiatry at Dalhousie University (Halifax, Canada) and delivered in Grenada after Hurricane Ivan struck the country in September 2004. This train-the-trainer program used an integrated community health model to help local health care providers develop the necessary ski…	2005		Revista panamericana de salud publica = Pan American journal of public health	18	4-5	338-45				#3178	Kutcher 2005	Exclusion reason: Wrong outcomes;
Implementing an emotional support and mental health response plan for healthcare workers during the COVID-19 pandemic	Miotto, Karen; Sanford, Jesse; Brymer, Melissa J.; Bursch, Brenda; Pynoos, Robert S.	Institutions across the world are working to develop initiatives aimed at supporting the well-being of healthcare workers (HCWs) facing the psychological impacts of the novel coronavirus (COVID-19) pandemic. This Commentary identifies risks that HCWs are experiencing, reviews sources of fear and stress, and describes the implementation of a three-tiered model for the provision of emotional suppor…	2020		Psychological trauma : theory, research, practice and policy					https://dx.doi.org/10.1037/tra0000918		#2763	Miotto 2020	Exclusion reason: No data;
Mental health care for medical staff in China during the COVID-19 outbreak	Chen, Qiongni; Liang, Mining; Li, Yamin; Guo, Jincai; Fei, Dongxue; Wang, Ling; He, Li; Sheng, Caihua; Cai, Yiwen; Li, Xiaojuan; Wang, Jianjian; Zhang, Zhanzhou		2020		The lancet. Psychiatry	7	4	e15-e16		https://dx.doi.org/10.1016/S2215-0366(20)30078-X		#5086	Chen 2020	Exclusion reason: No data;
Proceedings from the Canadian Society of Respiratory Therapists Annual Education Conference 2017	Anonymous,	The proceedings contain 42 papers. The topics discussed include: being transgender; cannabis legalization and its impact on older adults; the respiratory therapist: tales of everyday heroism; paper to practice: understanding clinical research; COPD and AAA: endovascular versus open surgical repair; the RT courtroom survival guide; expanding the RT role in pediatric transport; new graduate challen…	2017		Canadian Journal of Respiratory Therapy	53	2					#5714	Anonymous 2017	Exclusion reason: Context not during a disaster ; Michael Ku (2020-07-16 12:59:27)(Screen): 'Adopting positive lifestyle habits to prevent professional burnout';
Planning for a pandemic: Mitigating risk to radiation therapy service delivery in the COVID-19 era	Anderson, Nigel; Thompson, Kenton; Andrews, Judy; Chesson, Brent; Cray, Alison; Phillips, Damien; Ryan, Michelle; Soteriou, Sally; Trainor, Glenn; Touma, Nilgun	The novel coronavirus (COVID-19) has rapidly impacted all of our lives following its escalation to pandemic status on 11 March 2020. Government guidelines and restrictions implemented to mitigate the risk of COVID-19 community transmission have forced radiation therapy departments to promptly adjust to the significant impact on our ability to deliver best clinical care. The inherent nature of our…	2020		Journal of medical radiation sciences					https://dx.doi.org/10.1002/jmrs.406		#5774	Anderson 2020	Exclusion reason: No data;
Mental health in emergency response: lessons from Ebola	Mohammed, Abdulaziz; Sheikh, Taiwo Lateef; Poggensee, Gabriele; Nguku, Patrick; Olayinka, Adebola; Ohuabunwo, Chima; Eaton, Julian		2015		The lancet. Psychiatry	2	11	955-7		https://dx.doi.org/10.1016/S2215-0366(15)00451-4		#2734	Mohammed 2015	Exclusion reason: No data;
Supporting the well-being of healthcare workers during and after COVID-19	Kinman, Gail; Teoh, Kevin; Harriss, Anne		2020		Occupational medicine (Oxford, England)					https://dx.doi.org/10.1093/occmed/kqaa096		#3629	Kinman 2020	Exclusion reason: No data;
A Study of Basic Needs and Psychological Wellbeing of Medical Workers in the Fever Clinic of a Tertiary General Hospital in Beijing during the COVID-19 Outbreak	Cao, Jinya; Wei, Jing; Zhu, Huadong; Duan, Yanping; Geng, Wenqi; Hong, Xia; Jiang, Jing; Zhao, Xiaohui; Zhu, Boheng		2020		Psychotherapy and psychosomatics			1-3		https://dx.doi.org/10.1159/000507453		#5585	Cao 2020	Exclusion reason: Intervention targeted at the individual level;
Mental health participation in the fight against the COVID-19 pandemic	Stein, M. B.		2020		Depression and anxiety	37	5	404		http://dx.doi.org/10.1002/da.23027		#1201	Stein 2020	Exclusion reason: No intervention ;
COVID-19 effect on mental health: patients and workforce	Pereira-Sanchez, Victor; Adiukwu, Frances; El Hayek, Samer; Bytyci, Drita Gashi; Gonzalez-Diaz, Jairo M.; Kundadak, Ganesh Kudva; Larnaout, Amine; Nofal, Marwa; Orsolini, Laura; Ramalho, Rodrigo; Ransing, Ramdas; Shalbafan, Mohammadreza; Soler-Vidal, Joan; Syarif, Zulvia; Teixeira, Andre Luiz Schuh; da Costa, Mariana Pinto		2020		The lancet. Psychiatry	7	6	e29-e30		https://dx.doi.org/10.1016/S2215-0366(20)30153-X		#1949	Pereira-Sanchez 2020	Exclusion reason: No intervention ;
Bending the curve: force health protection during the insertion phase of the Ebola outbreak response	Bailey, Mark S.; Beaton, K.; Bowley, D.; Eardley, W.; Hunt, P.; Johnson, S.; Round, J.; Tarmey, N. T.; Williams, A.	After >10 years of enduring operations in Iraq and Afghanistan, Defence Strategic Direction is returning to a contingency posture. As the first post-Afghanistan operation, in September 2014, a UK Joint Inter-Agency Task Force deployed to Sierra Leone in response to the Ebola virus disease (EVD) epidemic in West Africa. The aims were expanding treatment capacity, assisting with training and suppor…	2016		Journal of the Royal Army Medical Corps	162	3	191-7		https://dx.doi.org/10.1136/jramc-2014-000375		#6081	Bailey 2016	Exclusion reason: No intervention ;
When the Dust Settles: Preventing a Mental Health Crisis in COVID-19 Clinicians	Kiser, Stephanie B.; Bernacki, Rachelle E.		2020		Annals of internal medicine					https://dx.doi.org/10.7326/M20-3738		#3620	Kiser 2020	Exclusion reason: No data;
Preserving mental health and resilience in frontline healthcare workers during COVID-19	Santarone, Kristen; McKenney, Mark; Elkbuli, Adel		2020		The American journal of emergency medicine					https://dx.doi.org/10.1016/j.ajem.2020.04.030		#1409	Santarone 2020	Exclusion reason: No data;
Healing the Healer: Protecting Emergency Health Care Workers' Mental Health During COVID-19	Wong, Ambrose H.; Pacella-LaBarbara, Maria L.; Ray, Jessica M.; Ranney, Megan L.; Chang, Bernard P.		2020		Annals of emergency medicine					https://dx.doi.org/10.1016/j.annemergmed.2020.04.041		#171	Wong 2020	Exclusion reason: No data;
Protecting health workers' mental health during COVID-19	Armitage, R.; Nellums, L. B.		2020		Public Health	185		18		http://dx.doi.org/10.1016/j.puhe.2020.05.044		#6137	Armitage 2020	Exclusion reason: No data;
Protecting the health of doctors during the COVID-19 pandemic	Majeed, Azeem; Molokhia, Mariam; Pankhania, Bharat; Asanati, Kaveh		2020		The British journal of general practice : the journal of the Royal College of General Practitioners	70	695	268-269		https://dx.doi.org/10.3399/bjgp20X709925		#2899	Majeed 2020	Exclusion reason: No intervention ;
Creating a culture of wellness: Conversations, curriculum, concrete resources, and control	Place, Stephanie; Talen, Mary; Anagnostopoulos, Arigoni Bodenheimer Bylsma Drolet Dyrbye Hayashi Hershberger Irving Jackson Maslow McCray Mirvis Morrison Panagopoulou Peterson Prins Ripp Roscoe Seligman Seligman Shanafelt Thomas West Williams Zuger	Burnout and depression across the career life cycle of healthcare providers are increasing at alarming rates. We need to devote our resources and efforts to bolster the next generation of healthcare providers who have the capacity for resiliency and well-being-the antidote to burnout and depression. A handful of organizations have implemented general wellness programs to combat burnout but there …	2013		International journal of psychiatry in medicine	45	4	333-344		http://dx.doi.org/10.2190/PM.45.4.d		#1876	Place 2013	Exclusion reason: Context not during a disaster/epidemic;
Mental health advice for frontline healthcare providers caring for patients with COVID-19	Alikhani, R.; Salimi, A.; Hormati, A.; Aminnejad, R.		2020		Canadian Journal of Anesthesia					http://dx.doi.org/10.1007/s12630-020-01650-3		#5834	Alikhani 2020	Exclusion reason: No data; Kien Crosse (2020-07-09 13:19:51)(Screen): no abstract;
Keep mental health in mind	Anonymous,		2020		Nature Medicine	26	5	631		http://dx.doi.org/10.1038/s41591-020-0914-4		#6151	Anonymous 2020	Exclusion reason: No data;
Clinician Wellness During the COVID-19 Pandemic: Extraordinary Times and Unusual Challenges for the Allergist/Immunologist	Bansal, Priya; Bingemann, Theresa A.; Greenhawt, Matthew; Mosnaim, Giselle; Nanda, Anil; Oppenheimer, John; Sharma, Hemant; Stukus, David; Shaker, Marcus	The global spread of coronavirus disease 2019 (COVID-19) has caused sudden and dramatic societal changes. The allergy/immunology community has quickly responded by mobilizing practice adjustments and embracing new paradigms of care to protect patients and staff from severe acute respiratory syndrome coronavirus 2 exposure. Social distancing is key to slowing contagion but adds to complexity of ca…	2020		The journal of allergy and clinical immunology. In practice	8	6	1781-1790.e3		https://dx.doi.org/10.1016/j.jaip.2020.04.001		#6037	Bansal 2020	Exclusion reason: No intervention ;
The Pediatric Orthopaedic Society of North America (POSNA) Adopts a Member Health and Wellness Charter	Goldberg, Michael J.; Shea, Kevin G.; Weiss, Jennifer M.; Carter, Cordelia W.; Talwalkar, Vishwas R.; Schwend, Richard M.	The Pediatric Orthopaedic Society of North America took actions to address the well-being of its members. The epidemic of physician burnout interferes with the delivery of high-quality care that our patients and families need and deserve, and at the same time places the care-providers at an increased risk of depression and suicide. The actions taken by Pediatric Orthopaedic Society of North Ameri…	2018		Journal of pediatric orthopedics					https://dx.doi.org/10.1097/BPO.0000000000001295		#4164	Goldberg 2018	Exclusion reason: Context not during a disaster/epidemic;
The psychological well-being of physicians during COVID-19 outbreak in Oman	Badahdah, Abdallah M.; Khamis, Faryal; Mahyijari, Nawal Al		2020		Psychiatry research	289		113053		https://dx.doi.org/10.1016/j.psychres.2020.113053		#6089	Badahdah 2020	Exclusion reason: No intervention ;
Psychological interventions for covid-19 outbreak in mazandaran province, iran	Ahmadi, A.; Ghafour, I.; Hosseini, S. H.; Hashemvarzi, M.		2020		Archives of Clinical Infectious Diseases	15	2	e103415		http://dx.doi.org/10.5812/archcid.103415		#5900	Ahmadi 2020	Exclusion reason: No data;
Pediatric mental health emergencies in the emergency medical services system. American College of Emergency Physicians	American Academy of, Pediatrics; American College of Emergency, Physicians; Dolan, Margaret A.; Mace, Sharon E.	Emergency departments (EDs) are vital in the management of pediatric patients with mental health emergencies (MHE). Pediatric MHE are an increasing part of emergency medical practice because EDs have become the safety net for a fragmented mental health infrastructure which is experiencing critical shortages in services in all sectors. EDs must safely, humanely, and in a culturally and development…	2006		Annals of emergency medicine	48	4	484-6				#5800	AmericanAcademyof 2006	Exclusion reason: Population not healthcare workers or first responders involved in disaster care;
Pediatric mental health emergencies in the emergency medical services system	American Academy of Pediatrics, Committee on Pediatric Emergency Medicine; American College of Emergency, Physicians; Pediatric Emergency Medicine, Committee; Dolan, Margaret A.; Mace, Sharon E.	Emergency departments are vital in the management of pediatric patients with mental health emergencies. Pediatric mental health emergencies are an increasing part of emergency medical practice because emergency departments have become the safety net for a fragmented mental health infrastructure that is experiencing critical shortages in services in all sectors. Emergency departments must safely, …	2006		Pediatrics	118	4	1764-7				#5799	AmericanAcademyofPediatrics 2006	Exclusion reason: Population not healthcare workers or first responders involved in disaster care;
